# Supplementary material for: Design, Synthesis, Spectroscopic Inspection, DFT and Molecular Docking Study of Metal Chelates Incorporating Azo Dye Ligand for Biological Evaluation
Source: Materials (Basel). 2023 Jan 17;16(3):897. doi: 10.3390/ma16030897 (PMC9917733; doi:10.3390/ma16030897)
Supplement: Supplementary file 1 [file materials-16-00897-s001.zip]

Archive with 1 entries (1 files):
- materials-2089994-supplementary.pdf
